# Supplementary material for: Aquatic copper-containing nitrite reductase gene (nirK) phylogeny and environmental distribution
Source: Front Microbiol. 2025 Sep 17;16:1635656. doi: 10.3389/fmicb.2025.1635656 (PMC12486414; doi:10.3389/fmicb.2025.1635656)
Supplement: SUPPLEMENTARY TABLE 1 — Archetype sequence information and metadata for bacterial nirK OTUs. [file Table_1.xlsx]

## Sheet: Sheet1
Supplementary Table 1
Archetype Label	Accession # of closest match	blastn % query coverage	blastn % identity	Organism name	order / family / genus	phylum / class	# sequences in archtype	representative isolation source	all isolation sources in archtypes
>nirK_1	DQ337757.1	100	94.22	Uncultured bacterium			68	Fresh water & estuary systems	Fresh water & estuary systems, marine sediment, terrestrial, Wastewater systems
>nirK_2	KX510726.1	100	96.03	Uncultured bacterium	Rhodobacterales	Pseudomonadota / Alphaproteobacteria	22	marine sediments	marine sediment; Freshwater & Estuary systems; terrestrial; marine water column, marine OMZ
>nirK_3	DQ159711.1	100	100	Uncultured bacterium	Rhodobacterales	Pseudomonadota / Alphaproteobacteria	14	marine sediments	marine sediment; Freshwater & Estuary systems; marine water column
>nirK_4	DQ337747.1	100	100	Uncultured bacterium			19	Fresh water & estuary systems	Fresh water & estuary systems; marine sediment
>nirK_5	MF776249.1	100	97.47	Uncultured bacterium			68	Fresh water & estuary systems	Fresh water & estuary systems, wastewater systems, terrestrial, marine sediment,
>nirK_6	KX510782.1	100	100	Uncultured bacterium			6	marine sediments	marine sediment; freshwater & estuary systems
>nirK_7	MT532577.1	100	96.03	Uncultured bacterium	Hyphomicrobiales / Rhizobiaceae / Rhizobium	Pseudomonadota / Alphaproteobacteria	58	Fresh water & estuary systems	Fresh water & estuary systems; terrestrial;
>nirK_8	AB583418.1	100	94.58	Uncultured proteobacterium		Pseudomonadota	10	marine sediment	marine sediment
>nirK_9	EU725891.1	100	97.11	Uncultured bacterium			28	Fresh water & estuary systems	Freshwater & estuary systems
>nirK_10	HM235841.1	99	95.29	Uncultured bacterium			29	Fresh water & estuary systems	Freshwater & estuary systems; marine sediment; hydrothermal vent systems
>nirK_11	DQ159778.1	100	92.78	Uncultured bacterium			40	marine sediments	marine sediment; freshwater & estuary systems
>nirK_12	AB583427.1	100	100	Uncultured proteobacterium		Pseudomonadota	8	marine sediment	marine sediment
>nirK_13	AB583474.1	100	100	Uncultured proteobacterium		Pseudomonadota	3	marine sediment	marine sediment
>nirK_14	DQ159788.1	100	100	Uncultured bacterium			3	marine sediments	marine sediments; hydrothermal vent systems
>nirK_15	DQ159728.1	100	100	Uncultured bacterium		Pseudomonadota / Alphaproteobacteria	9	marine sediments	marine sediment
>nirK_16	KJ738706.1	100	100	Uncultured bacterium			8	marine sediments	marine sediment ; aquatic other
>nirK_17	QETF01000010.1	100	100	Salibaculum griseiflavum strain WDS4C29	Rhodobacterales / Roseobacteraceae / Salibaculum	Pseudomonadota / Alphaproteobacteria	10	aquatic other	aquatic other; marine sediment; marine OMZ;
>nirK_18	DQ337752.1	100	100	Uncultured bacterium		Pseudomonadota / Alphaproteobacteria	3	Fresh water & estuary systems	Fresh water & estuary systems
>nirK_19	FJ596065.1	100	100	Uncultured bacterium			20	Marine OMZ	marine OMZ
>nirK_20	CP010706.1	100	100	Phaeobacter inhibens strain P66	Rhodobacterales / Roseobacteraceae / Phaeobacter	Pseudomonadota / Alphaproteobacteria	19	marine water column	marine water column; marine sediment; freshwater & estuary systems
>nirK_21	KJ967651.1	100	97.83	Uncultured bacterium			32	aquatic other	aquatic other; freshwater & estuary systems
>nirK_22	EF615352.1	100	100	Uncultured bacterium			9	Fresh water & estuary systems	Freshwater & estuary systems, terrestrial, marine sediment
>nirK_23	EF615362.1	100	100	Uncultured bacterium			11	Fresh water & estuary systems	Fresh water & estuary systems
>nirK_24	EF615404.1	100	96.39	Uncultured bacterium			16	Fresh water & estuary systems	Freshwater & estuary systems, marine sediment, wastewater systems, marine water column, terrestrial
>nirK_25	AJ419620.1	100	100	Uncultured bacterium			40	Fresh water & estuary systems	Fresh water & estuary systems, marine sediment, terrestrial, aquatic other
>nirK_26	KF143990.1	100	99.28	Uncultured bacterium			10	Fresh water & estuary systems	Fresh water & estuary systems
>nirK_27	NZ_FNUX01000003.1	100	100	Nitrosomonas ureae strain Nm13	Nitrosomonadales / Nitrosomonadaceae / Nitrosomonas	Pseudomonadota / Betaproteobacteria	6	Terrestrial	terrestrial, wastewater systems, marine sediment
>nirK_28	EF615275.1	100	100	Uncultured bacterium			6	Fresh water & estuary systems	Fresh water & estuary systems
>nirK_29	AB583425.1	100	100	Uncultured proteobacterium		Pseudomonadota	4	marine sediment	marine sediment
>nirK_30	KU242556.1	100	100	Uncultured bacterium			5	Hydrothermal vent systems	hydrothermal vent systems, marine sediment
>nirK_31	HM235827.1	100	100	Uncultured bacterium			2	Fresh water & estuary systems	Fresh water & estuary systems
>nirK_32	HM235836.1	100	100	Uncultured bacterium			2	Fresh water & estuary systems	Fresh water & estuary systems
>nirK_33	KX952418.1	100	100	Uncultured bacterium			2	Fresh water & estuary systems	Fresh water & estuary systems
>nirK_34	HM235825.1	100	100	Uncultured bacterium			2	Fresh water & estuary systems	Fresh water & estuary systems
>nirK_35	EU725916.1	100	100	Uncultured bacterium			2	Fresh water & estuary systems	Fresh water & estuary systems
>nirK_36	AB583471.1	100	100	Uncultured bacterium			4	marine sediment	marine sediment
>nirK_37	AB583468.1	100	100	Uncultured bacterium			2	marine sediment	marine sediment
>nirK_38	DQ159758.1	100	100	Uncultured bacterium			2	marine sediments	marine sediment
>nirK_39	DQ159769.1	100	100	Uncultured bacterium			2	marine sediments	marine sediment
>nirK_40	NVRK01000003.1	100	100	Rhizobiales bacterium isolate NORP169	Rhizobiales	Pseudomonadota / Alphaproteobacteria	2	marine sediments	marine sediment
>nirK_41	NVUF01000024.1	100	100	Piscirickettsiaceae bacterium isolate NORP96	Thiotrichales / Piscirickettsiaceae	Pseudomonadota / Gammaproteobacteria	2	marine sediments	marine sediment
>nirK_42	FWFU01000001.1	100	100	Roseovarius halotolerans strain CECT 8110	Rhodobacterales / Roseobacteraceae / Roseovarius	Pseudomonadota / Alphaproteobacteria	2	marine water column	marine water column; marine sediment
>nirK_43	NZ_PPCN01000006.1	100	100	Roseibium marinum strain DSM 17023	Hyphomicrobiales / Stappiaceae / Roseibium	Pseudomonadota / Alphaproteobacteria	2	marine water column	marine water column; marine sediment
>nirK_44	KF144020.1	100	100	Uncultured bacterium			2	Fresh water & estuary systems	Fresh water & estuary systems
>nirK_45	FWFW01000008.1	100	100	Pacificibacter marinus strain CECT 7971	Rhodobacterales / Roseobacteraceae / Pacificibacter	Pseudomonadota / Alphaproteobacteria	2	marine water column	marine water column; hydrothermal vent systems
>nirK_46	ONZG01000003.1	100	100	Tropicibacter mediterraneus M15O	Rhodobacterales / Roseobacteraceae / Falsiruegeria	Pseudomonadota / Alphaproteobacteria	2	marine water column	marine water column; marine sediment
>nirK_47	DQ337720.1	100	100	Uncultured bacterium			2	Fresh water & estuary systems	Freshwater & estuary systems; hydrothermal vent systems
>nirK_48	DQ337727.1	100	100	Uncultured bacterium			2	Fresh water & estuary systems	Freshwater & estuary systems
>nirK_49	DQ337730.1	100	100	Uncultured bacterium			2	Fresh water & estuary systems	Freshwater & estuary systems; hydrothermal vent systems
>nirK_50	DQ337734.1	100	100	Uncultured bacterium			2	Fresh water & estuary systems	Freshwater & estuary systems
>nirK_51	DQ337807.1	100	100	Uncultured bacterium			2	Fresh water & estuary systems	Freshwater & estuary systems
>nirK_52	KF143946.1	100	100	Uncultured bacterium			2	Fresh water & estuary systems	Freshwater & estuary systems
>nirK_53	KF144010.1	100	100	Uncultured bacterium			2	Fresh water & estuary systems	Freshwater & estuary systems
>nirK_54	FJ596060.1	100	100	Uncultured bacterium			2	Marine OMZ	Marine OMZ
>nirK_55	FJ596085.1	100	100	Uncultured bacterium			2	Marine OMZ	Marine OMZ
>nirK_56	DQ337732.1	100	100	Uncultured bacterium			2	Fresh water & estuary systems	Fresh water & estuary systems
>nirK_57	NZ_PDJA01000001.1	100	100	Uncultured bacterium	Pseudomonadales / Marinobacteraceae / Marinobacter	Pseudomonadota / Gammaproteobacteria	2	aquatic other	aquatic other
>nirK_58	NZ_CP021116.1	100	100	Aestuarium zhoushanense strain G7	Rhodobacterales / Paracoccaceae / Aestuarium	Pseudomonadota / Alphaproteobacteria	2	marine sediment	marine sediment; Freshwater & estuary system
>nirK_59	NZ_NBYO01000002.1	100	100	Notoacmeibacter marinus strain XMTR2A4	Hyphomicrobiales / Notoacmeibacteraceae / Notoacmeibacter	Pseudomonadota / Alphaproteobacteria	2	animal	animal; marine water column
>nirK_60	NZ_FZPF01000023.1	100	100	Jannaschia aquimarina strain DSM 28248	Rhodobacterales / Roseobacteraceae / Jannaschia	Pseudomonadota / Alphaproteobacteria	2	marine water column	marine water column
>nirK_61	LMCK01000099.1	100	100	Pseudovibrio sp. WM33	Hyphomicrobiales / Stappiaceae / Pseudovibrio	Pseudomonadota / Alphaproteobacteria	2	animal	animal
>nirK_62	CP003735.1	100	100	Marinobacter sp. BSs20148	Pseudomonadales / Marinobacteraceae / Marinobacter	Pseudomonadota / Gammaproteobacteria	2	marine water column	marine water column
>nirK_63	NZ_PZZS01000002.1	100	100	Nitrosomonas nitrosa strain Nm91	Nitrosomonadales / Nitrosomonadaceae / Nitrosomonas	Pseudomonadota / Betaproteobacteria	2	wastewater systems	wastewater systems
>nirK_64	NZ_FOIA01000003.1	100	100	Nitrosomonas marina strain Nm71	Nitrosomonadales / Nitrosomonadaceae / Nitrosomonas	Pseudomonadota / Betaproteobacteria	2	wastewater systems	wastewater systems
>nirK_65	JQ823133.1	100	100	Uncultured bacterium			2	animal	animal
>nirK_66	DQ304129.1	100	97.83	Uncultured bacterium			8	Terrestrial	terrestrial, freshwater & estuary systems
>nirK_67	MK521818.1	100	97.47	Uncultured bacterium			9	Terrestrial	terrestrial, freshwater & estuary systems
>nirK_68	AB112903.1	99	97.45	Uncultured bacterium			8	wastewater systems	wastewater systems, freshwater & estuary systems, terrestrial
>nirK_69	MK521824.1	100	96.75	Uncultured bacterium			24	Terrestrial	terrestrial, wastewater systems, freshwater & estuary systems
>nirK_70	GQ443876.1	100	100	Uncultured bacterium			19	marine sediment	marine sediment
>nirK_71	GQ443888.1	100	100	Uncultured bacterium			54	marine sediment	marine sediment
>nirK_72	DQ304397.1	100	97.83	Uncultured bacterium			45	Terrestrial	Fresh water & estuary systems; terrestrial
>nirK_73	AB162316.1	100	99.28	Uncultured bacterium	Pseudomonadales / Pseudomonadaceae / Pseudomonas	Pseudomonadota / Gammaproteobacteria	3	wastewater systems	wastewater systems; marine sediment
>nirK_74	CP089965.1	100	100	Cereibacter azotoformans strain ORIO	Rhodobacterales / Paracoccaceae / Cereibacter	Pseudomonadota / Alphaproteobacteria	4	Fresh water & estuary systems	Fresh water & estuary systems, terrestrial, wastewater systems
>nirK_75	CP026386.1	100	98.92	Pseudomonas sp. PONIH3	Pseudomonadales / Pseudomonadaceae / Pseudomonas	Pseudomonadota / Gammaproteobacteria	12	Wastewater treatment systems	Wastewater treatment systems; terrestrial; Freshwater & estuary systems; marine sediment
>nirK_76	DQ159722.1	100	100	Uncultured bacterium			11	marine sediment	marine sediment
>nirK_77	DQ159857.1	100	100	Uncultured bacterium			44	marine sediment	marine sediment
>nirK_78	DQ159856.1	100	100	Uncultured bacterium			3	marine sediment	marine sediment
>nirK_79	DQ159836.1	100	100	Uncultured bacterium			3	marine sediment	marine sediment
>nirK_80	DQ159791.1	100	100	Uncultured bacterium			3	marine sediment	marine sediment
>nirK_81	DQ159773.1	100	100	Uncultured bacterium			3	marine sediment	marine sediment
>nirK_82	DQ159858.1	100	100	Uncultured bacterium			6	marine sediment	marine sediment
>nirK_83	DQ159746.1	100	100	Uncultured bacterium			3	marine sediment	marine sediment
>nirK_84	DQ159768.1	100	99.28	Uncultured bacterium			5	marine sediment	marine sediment
>nirK_85	DQ159793.1	100	100	Uncultured bacterium			5	marine sediment	marine sediment
>nirK_86	DQ159808.1	100	99.64	Uncultured bacterium			3	marine sediment	marine sediment
>nirK_87	DQ159770.1	100	100	Uncultured bacterium			7	marine sediment	marine sediment
>nirK_88	DQ159714.1	100	100	Uncultured bacterium			6	marine sediment	marine sediment
>nirK_89	DQ159820.1	100	100	Uncultured bacterium			4	marine sediment	marine sediment
>nirK_90	AB583436.1	100	98.56	Uncultured proteobacterium		Pseudomonadota	4	marine sediment	marine sediment
>nirK_91	AB583435.1	100	96.03	Uncultured proteobacterium		Pseudomonadota	6	marine sediment	marine sediment
>nirK_92	AB583430.1	100	96.39	Uncultured proteobacterium		Pseudomonadota	5	marine sediment	marine sediment
>nirK_93	KU310314.1	98	92.67	Uncultured bacterium			5	Terrestrial	terrestrial, freshwater & estuary systems
>nirK_94	AB453733.1	100	100	Alcanivorax dieselolei N1203	Oceanospirillales / Alcanivoracaceae / Alloalcanivorax	Pseudomonadota / Gammaproteobacteria	9	marine water column	marine water column; marine sediment
>nirK_95	EU725885.1	100	98.92	Uncultured bacterium			7	Freshwater & estuary systems	Freshwater & estuary systems
>nirK_96	FJ596087.1	100	100	Uncultured bacterium			4	marine OMZ	Marine OMZ
>nirK_97	KX510712.1	100	100	Uncultured bacterium			4	marine sediment	marine sediment
>nirK_98	KX510753.1	100	100	Uncultured bacterium			5	marine sediment	marine sediment
>nirK_99	MF776105.1	100	100	Uncultured bacterium			5	Freshwater & estuary systems	Freshwater & estuary systems
>nirK_100	KX952324.1	100	100	Uncultured bacterium			5	marine sediment	marine sediment
>nirK_101	KX952415.1	100	100	Uncultured bacterium			3	Freshwater & estuary systems	Freshwater & estuary systems
>nirK_102	KX952236.1	100	96.39	Uncultured bacterium			7	Freshwater & estuary systems	Freshwater & estuary systems
>nirK_103	KX952409.1	100	95.67	Uncultured bacterium			3	Freshwater & estuary systems	Freshwater & estuary systems
>nirK_104	KX952229.1	100	99.28	Uncultured bacterium			7	Freshwater & estuary systems	Freshwater & estuary systems
>nirK_105	KJ498944.1	100	98.92	Uncultured bacterium			7	wastewater systems	wastewater systems, freshwater & estuary systems
>nirK_106	HM235860.1	100	100	Uncultured bacterium			4	Freshwater & estuary systems	Fresh water & estuary systems
>nirK_107	MG543669.1	100	99.64	Uncultured bacterium			8	Terrestrial	terrestrial, freshwater & estuary systems
>nirK_108	KU159588.1	100	100	Uncultured bacterium			31	Freshwater & estuary systems	Fresh water & estuary systems; terrestrial, marine sediment
>nirK_109	KX952310.1	100	99.64	Uncultured bacterium			10	Freshwater & estuary systems	Freshwater & estuary systems, wastewater sysems, animal
>nirK_110	KF481772.1	100	99.28	Uncultured bacterium			14	Terrestrial	terrestrial, freshwater & estuary systems
>nirK_111	KX149081.1	100	95.67	Uncultured bacterium			43	Terrestrial	terrestrial, freshwater & estuary systems
>nirK_112	KJ660927.1	100	99.28	Uncultured bacterium			9	Terrestrial	terrestrial, freshwater & estuary systems
>nirK_113	KY859725.1	100	98.56	Uncultured bacterium			167	wastewater systems	wastewater systems, terrestrial, freshwater & estuary systems
>nirK_114	CP044971.1	100	100	Brucella anthropi strain T16R-87	Hyphomicrobiales / Brucellaceae / Brucella	Pseudomonadota / Alphaproteobacteria	131	Terrestrial	terrestrial, wastewater systems, freshwater & estuary systems
>nirK_115	MT532593.1	99	98.19	Uncultured bacterium	Burkholderiales / Alcaligenaceae	Pseudomonadota / Betaproteobacteria	44	Freshwater & estuary systems	freshwater & estuary systems, wastewater systems, marine OMZ
>nirK_116	KJ738370.1	99	97.45	Uncultured bacterium			6	marine sediment	marine sediment, wastewater systems, freshwater & estuary systems, terrestrial, aquatic other
>nirK_117	EF615215.1	100	98.19	Uncultured bacterium			20	Fresh water & estuary systems	Fresh water & estuary systems; terrestrial
>nirK_118	MF776174.1	100	96.03	Uncultured bacterium			26	Fresh water & estuary systems	freshwater & estuary systems, wastewater systems, terrestrial
>nirK_119	KJ738366.1	100	97.47	Uncultured bacterium			3	marine sediment	terrestrial, marine sediment
>nirK_120	KF481738.1	100	97.11	Uncultured bacterium			52	Terrestrial	terrestrial, marine sediment, freshwater & estuary systems
>nirK_121	CP026747.1	100	99.64	Devosia sp. I507	Hyphomicrobiales / Devosiaceae / Devosia	Pseudomonadota / Alphaproteobacteria	3	marine sediment	marine sediment; Freshwater & estuary system
>nirK_122	KP868665.1	100	98.92	Agrobacterium tumefaciens strain D19-2	Hyphomicrobiales / Rhizobiaceae / Agrobacterium	Pseudomonadota / Alphaproteobacteria	66	Terrestrial	terrestrial, marine sediment
>nirK_123	CP019437.1	100	98.92	hioclava nitratireducens strain 25B10_4	Rhodobacterales / Paracoccaceae / Thioclava	Pseudomonadota / Alphaproteobacteria	9	marine water column	marine water column, marine sediment
>nirK_124	KJ967685.1	100	100	Uncultured bacterium			6	aquatic other	aquatic other
>nirK_125	KJ967679.1	100	100	Uncultured bacterium			4	aquatic other	aquatic other
>nirK_126	KX952345.1	100	100	Uncultured bacterium			7	Freshwater & estuary systems	Freshwater & estuary systems
>nirK_127	KX510780.1	100	100	Uncultured bacterium			15	marine sediment	Freshwater & estuary systems
>nirK_128	EF615260.1	100	100	Uncultured bacterium			6	Freshwater & estuary systems	Freshwater & estuary systems
>nirK_129	KJ738729.1	100	100	Uncultured bacterium			4	marine sediment	marine sediment
>nirK_130	KJ738543.1	100	100	Uncultured bacterium			3	marine sediment	marine sediment
>nirK_131	KJ738524.1	100	100	Uncultured bacterium			6	marine sediment	marine sediment
>nirK_132	KJ738539.1	100	100	Uncultured bacterium			4	marine sediment	marine sediment
>nirK_133	KJ738510.1	100	100	Uncultured bacterium			3	marine sediment	marine sediment; Freshwater & estuary system
>nirK_134	KJ738732.1	100	100	Uncultured bacterium			30	marine sediment	marine sediment
>nirK_135	KJ738735.1	100	100	Uncultured bacterium			13	marine sediment	marine sediment
>nirK_136	KX510755.1	100	98.56	Uncultured bacterium			4	marine sediment	marine sediments; hydrothermal vent systems
>nirK_137	KX510758.1	100	100	Uncultured bacterium			14	marine sediment	marine sediment, freshwater & estuary systems
>nirK_138	KX510761.1	100	99.64	Uncultured bacterium			26	marine sediment	marine sediment, freshwater & estuary systems
>nirK_139	KX510693.1	100	100	Uncultured bacterium			26	marine sediment	marine sediment, freshwater & estuary systems
>nirK_140	KX952354.1	100	99.64	Uncultured bacterium			11	Freshwater & estuary systems	Freshwater & estuary systems
>nirK_141	KJ498931.1	100	100	Uncultured bacterium			15	wastewater systems	Freshwater & estuary systems, wastewater sysems
>nirK_142	EF615285.1	100	100	Uncultured bacterium			4	Freshwater & estuary systems	Freshwater & estuary systems
>nirK_143	EF615293.1	100	100	Uncultured bacterium			6	Freshwater & estuary systems	Freshwater & estuary systems
>nirK_144	EF615391.1	100	100	Uncultured bacterium			3	Freshwater & estuary systems	Freshwater & estuary systems
>nirK_145	EF615414.1	100	97.47	Uncultured bacterium			18	Freshwater & estuary systems	Fresh water & estuary systems, terrestrial, hydrothermal vent systems
>nirK_146	MF776115.1	100	98.92	Uncultured bacterium			28	Freshwater & estuary systems	Freshwater & estuary systems
>nirK_147	EF615321.1	100	100	Uncultured bacterium			5	Freshwater & estuary systems	Freshwater & estuary systems
>nirK_148	EF615332.1	100	100	Uncultured bacterium			4	Freshwater & estuary systems	Freshwater & estuary systems
>nirK_149	KJ584667.1	100	98.92	Uncultured bacterium			57	wastewater systems	wastewater systems, terrestrial, freshwater & estuary systems
>nirK_150	KX670380.1	100	99.64	Uncultured bacterium			37	Freshwater & estuary systems	Freshwater & estuary systems, marine sediment
>nirK_151	MF776167.1	100	100	Uncultured bacterium			70	Freshwater & estuary systems	Freshwater & estuary systems, marine sediment, terrestrial
>nirK_152	DQ337762.1	100	100	Uncultured bacterium			3	Freshwater & estuary systems	Freshwater & estuary systems; terrestrial
>nirK_153	KM031826.1	100	97.83	Uncultured bacterium			3	Terrestrial	terrestrial, freshwater & estuary systems
>nirK_154	KX952405.1	100	100	Uncultured bacterium			15	Freshwater & estuary systems	Freshwater & estuary systems, terrestrial, wastewater systems
>nirK_155	KJ616998.1	100	99.64	Uncultured bacterium			15	animal	animal, wastewater systems, freshwater & estuary systems
>nirK_156	GQ443887.1	100	100	Uncultured bacterium			13	marine sediment	marine sediment
>nirK_157	AB162341.1	100	95.67	Uncultured bacterium			22	wastewater systems	wastewater systems, freshwater & estuary systems
>nirK_158	LR134290.1	100	100	Pseudomonas mendocina strain NCTC10897	Pseudomonadaceae / Pseudomonas	Pseudomonadota / Gammaproteobacteria / Pseudomonadales	11	Terrestrial	terrestrial, freshwater & estuary systems
>nirK_159	AP022337.1	100	100	Mameliella alba KU6B	Rhodobacterales / Roseobacteraceae / Mameliella	Pseudomonadota / Alphaproteobacteria	3	marine water column	marine water column
>nirK_160	FJ596094.1	100	100	Uncultured bacterium	Rhodobacterales / Roseobacteraceae	Pseudomonadota / Alphaproteobacteria	22	marine OMZ	marine OMZ, marine water column
>nirK_161	FJ596095.1	100	96.75	Uncultured bacterium	Rhodobacterales	Pseudomonadota / Alphaproteobacteria	7	marine OMZ	marine OMZ, marine water column
>nirK_162	AB118900.1	100	99.64	Uncultured bacterium	Hyphomicrobiales / Stappiaceae / Stappia	Pseudomonadota / Alphaproteobacteria	9	wastewater systems	marine water column, wastewater systems, aquatic other
>nirK_163	MF776262.1	100	100	Uncultured bacterium		Pseudomonadota / Alphaproteobacteria	3	Freshwater & estuary systems	terrestrial, freshwater & estuary systems, marine water column
>nirK_164	FJ596072.1	100	98.92	Uncultured bacterium	Rhodobacterales	Pseudomonadota / Alphaproteobacteria	15	marine OMZ	marine OMZ, marine water column
>nirK_165	AB118899.1	100	100	Uncultured bacterium		Pseudomonadota / Alphaproteobacteria	4	wastewater systems	wastewater systems, terrestrial, marine sediment
>nirK_166	CP024200.1	100	99.63	Thalassospira marina strain CSC3H3	Rhodospirillales / Thalassospiraceae / Thalassospira	Pseudomonadota / Alphaproteobacteria	4	marine water column	marine water column, marine OMZ
>nirK_167	FJ596066.1	100	99.64	Uncultured bacterium			5	marine OMZ	marine OMZ
>nirK_168	FJ596062.1	100	100	Uncultured bacterium			5	marine OMZ	marine OMZ
>nirK_169	EU069751.1	100	100	Uncultured bacterium			45	marine OMZ	marine OMZ
>nirK_170	EU069692.1	100	100	Uncultured bacterium			18	marine OMZ	marine OMZ
>nirK_171	EU069650.1	100	100	Uncultured bacterium			6	marine OMZ	marine OMZ
>nirK_172	KF144028.1	100	100	Uncultured bacterium			4	Freshwater & estuary systems	Freshwater & estuary systems
>nirK_173	KF143986.1	100	100	Uncultured bacterium			3	Freshwater & estuary systems	Freshwater & estuary systems
>nirK_174	KF143954.1	100	100	Uncultured bacterium			4	Freshwater & estuary systems	Freshwater & estuary systems
>nirK_175	KF143968.1	100	99.64	Uncultured bacterium			19	Freshwater & estuary systems	Freshwater & estuary systems
>nirK_176	DQ783995.1	100	99.92	Uncultured bacterium			8	Terrestrial	terrestrial, freshwater & estuary systems
>nirK_177	NZ_GL476320.1	100	100	Roseibium sp. TrichSKD4	Hyphomicrobiales / Stappiaceae / Roseibium	Pseudomonadota / Alphaproteobacteria	1	marine water column	marine water column
>nirK_178	NZ_FZNN01000019.1	100	100	Puniceibacterium sediminis strain DSM 29052	Rhodobacterales / Paracoccaceae / Puniceibacterium	Pseudomonadota / Alphaproteobacteria	1	Marine sediment	Marine sediment
>nirK_179	NZ_FOYO01000001.1	100	100	Litoreibacter janthinus strain DSM 26921	Rhodobacterales / Roseobacteraceae / Litoreibacter	Pseudomonadota / Alphaproteobacteria	1	Marine sediment	Marine sediment
>nirK_180	NZ_FORA01000001.1	100	100	Jannaschia pohangensis strain DSM 19073	Rhodobacterales / Roseobacteraceae / Jannaschia	Pseudomonadota / Alphaproteobacteria	1	Marine sediment	Marine sediment
>nirK_181	NZ_FOEP01000007.1	100	100	Thalassobius taeanensis strain DSM 22007	Rhodobacterales / Roseobacteraceae / Thalassovita	Pseudomonadota / Alphaproteobacteria	1	Marine sediment	Marine sediment
>nirK_182	NZ_QAAA01000011.1	100	100	Rhodovulum imhoffii strain DSM 18064	Rhodobacterales / Paracoccaceae / Rhodovulum	Pseudomonadota / Alphaproteobacteria	1	Marine water column	Marine water column
>nirK_183	NZ_CH902584.1	100	100	Roseovarius sp. 217	Rhodobacterales / Roseobacteraceae / Roseovarius	Pseudomonadota / Alphaproteobacteria	1	Marine water column	Marine water column
>nirK_184	NZ_FOYP01000001.1	100	100	Yoonia tamlensis strain DSM 26879	Rhodobacterales / Paracoccaceae / Yoonia	Pseudomonadota / Alphaproteobacteria	1	Marine water column	Marine water column
>nirK_185	NZ_FOAC01000003.1	100	100	Roseovarius nanhaiticus strain CGMCC 1.10961	Rhodobacterales / Roseobacteraceae / Roseovarius	Pseudomonadota / Alphaproteobacteria	1	Marine sediment	Marine sediment
>nirK_186	NZ_FOMW01000004.1	100	100	Sulfitobacter brevis strain DSM 11443	Rhodobacterales / Roseobacteraceae / Sulfitobacter	Pseudomonadota / Alphaproteobacteria	1	Aquatic other	Aquatic other
>nirK_187	NZ_FOXV01000016.1	100	100	Roseivivax halotolerans strain JCM 10271	Rhodobacterales / Roseobacteraceae / Roseivivax	Pseudomonadota / Alphaproteobacteria	1	aquatic other	Aquatic Other
>nirK_188	NZ_FNOI01000003.1	100	100	Litoreibacter albidus strain DSM 26922	Rhodobacterales / Roseobacteraceae / Litoreibacter	Pseudomonadota / Alphaproteobacteria	1	Animal	Animal
>nirK_189	NZ_QBKF01000003.1	100	100	Pararhodobacter aggregans strain DSM 18938	Rhodobacterales / Paracoccaceae / Pararhodobacter	Pseudomonadota / Alphaproteobacteria	1	Marine water column	marine water column
>nirK_190	NC_009092.1	100	100	Shewanella loihica PV-4	Alteromonadales / Shewanellaceae / Shewanella	Pseudomonadota / Gammaproteobacteria	1	hydrothermal vent systems	hydrothermal vent systems
>nirK_191	NC_007954.1	100	100	Shewanella denitrificans OS217	Alteromonadales / Shewanellaceae / Shewanella	Pseudomonadota / Gammaproteobacteria	1	Marine (OMZ)	Marine (OMZ)
>nirK_192	CP011801.1	100	100	Nitrospira moscoviensis strain NSP M-1	Nitrospirales / Nitrospiraceae / Nitrospira	Nitrospirota / Nitrospiria	1	Wastewater treatment systems	Wastewater treatment systems
>nirK_193	NZ_QBFE01000022.1	100	100	Sulfitobacter sp. DFL-23	Rhodobacterales / Roseobacteraceae / Sulfitobacter	Pseudomonadota / Alphaproteobacteria	1	Marine water column	Marine water column
>nirK_194	NZ_QBKN01000025.1	100	100	Allosediminivita pacifica strain DSM 29329	Rhodobacterales / Paracoccaceae / Silicimonas	Pseudomonadota / Alphaproteobacteria	1	marine sediment	marine sediment
>nirK_195	NZ_QGTR01000003.1	100	100	Hoeflea marina strain DSM 16791	Hyphomicrobiales / Phyllobacteriaceae / Hoeflea	Pseudomonadota / Alphaproteobacteria	1	Marine water column	Marine water column
>nirK_196	NZ_FMWO01000070.1	100	100	Nitrosomonas mobilis	Nitrosomonadales / Nitrosomonadaceae / Nitrosomonas	Pseudomonadota / Betaproteobacteria	1	Marine water column	Marine water column
>nirK_197	NZ_CH902578.1	100	100	Maritimibacter alkaliphilus HTCC2654	Rhodobacterales / Roseobacteraceae / Maritimibacter	Pseudomonadota / Alphaproteobacteria	1	Marine water column	Marine water column
>nirK_198	NC_008435.1	100	100	Rhodopseudomonas palustris BisA53	Hyphomicrobiales / Nitrobacteraceae / Rhodopseudomonas	Pseudomonadota / Alphaproteobacteria	1	Fresh water & estuary systems	Fresh water & estuary systems
>nirK_199	BX572603.1	100	100	Rhodopseudomonas palustris CGA009	Hyphomicrobiales / Nitrobacteraceae / Rhodopseudomonas	Pseudomonadota / Alphaproteobacteria	1	Freshwater and estuary systems; terrestrial	Freshwater and estuary systems
>nirK_200	NZ_FODO01000002.1	100	100	Nitrosomonas oligotropha strain Nm76	Nitrosomonadales / Nitrosomonadaceae / Nitrosomonas	Pseudomonadota / Betaproteobacteria	1	Wastewater treatment systems	Wastewater treatment systems
>nirK_201	NZ_FONE01000042.1	100	100	Nitrosomonas sp. Nm166	Nitrosomonadales / Nitrosomonadaceae / Nitrosomonas	Pseudomonadota / Betaproteobacteria	1	Wastewater systems	Wastewater systems
>nirK_202	NZ_FMVQ01000030.1	100	100	Nitrosospira sp. Nl5	Nitrosomonadales / Nitrosomonadaceae / Nitrosospira	Pseudomonadota / Betaproteobacteria	1	Wastewater systems	Wastewater systems
>nirK_203	NZ_AGSX01000048.1	100	100	Stutzerimonas stutzeri SDM-LAC	Pseudomonadales / Pseudomonadaceae / Stutzerimonas	Pseudomonadota / Gammaproteobacteria	1	Fresh water & estuary systems	Fresh water & estuary systems
>nirK_204	NZ_FPBC01000006.1	100	100	Pseudomonas marincola strain JCM 14761	Pseudomonadales / Pseudomonadaceae / Pseudomonas	Pseudomonadota / Gammaproteobacteria	1	Animal	Animal
>nirK_205	AM410699.1	100	100	Uncultured bacterium			1	aquatic other	Aquatic other
>nirK_206	AM410700.1	100	100	Uncultured bacterium			1	aquatic other	Aquatic other
>nirK_207	NZ_FNCL01000028.1	100	100	Yangia pacifica strain CGMCC	Rhodobacterales / Roseobacteraceae / Alloyangia	Pseudomonadota / Alphaproteobacteria	1	Marine sediment	Marine sediment
>nirK_208	HM235835.1	100	100	uncultured bacterium			1	Fresh water & estuary systems	fresh water & estuary systems
>nirK_209	HM235837.1	100	100	Uncultured bacterium			1	Freshwater and estuary systems	Freshwater and estuary systems
>nirK_210	HM235862.1	100	100	Uncultured bacterium			1	Fresh water & estuary systems	Fresh water & estuary systems
>nirK_211	KX510692.1	100	100	Uncultured bacterium			1	Marine sediment	Marine sediment
>nirK_212	KX510695.1	100	100	Uncultured bacterium			1	Marine sediment	Marine sediment
>nirK_213	KX510697.1	100	100	Uncultured bacterium			1	Marine sediment	Marine sediment
>nirK_214	KX510698.1	100	100	Uncultured bacterium			1	Marine sediment	Marine sediment
>nirK_215	KX510703.1	100	100	Uncultured bacterium			1	Marine sediment	Marine sediment
>nirK_216	KX510707.1	100	100	Uncultured bacterium			1	Marine sediment	Marine sediment
>nirK_217	KX510716.1	100	100	Uncultured bacterium			1	Marine sediment	Marine sediment
>nirK_218	HM235828.1	100	100	Uncultured bacterium			1	Fresh water & estuary systems	Fresh water & estuary systems
>nirK_219	AB583454.1	100	100	Uncultured proteobacterium		Pseudomonadota	1	Marine sediment	Marine sediment
>nirK_220	AB583460.1	100	100	Uncultured proteobacterium		Pseudomonadota	1	Marine sediment	Marine sediment
>nirK_221	AB583461.1	100	100	Uncultured proteobacterium		Pseudomonadota	1	Marine sediment	Marine sediment
>nirK_222	AB583412.1	100	100	Uncultured proteobacterium		Pseudomonadota	1	Marine sediment	Marine sediment
>nirK_223	AB583413.1	100	100	Uncultured proteobacterium		Pseudomonadota	1	Marine sediment	Marine sediment
>nirK_224	AB583416.1	100	100	Uncultured proteobacterium		Pseudomonadota	1	Marine sediment	Marine sediment
>nirK_225	AB583419.1	100	100	Uncultured proteobacterium		Pseudomonadota	1	Marine sediment	Marine sediment
>nirK_226	AB583421.1	100	100	Uncultured proteobacterium		Pseudomonadota	1	Marine sediment	Marine sediment
>nirK_227	AB583426.1	100	100	Uncultured proteobacterium		Pseudomonadota	1	Marine sediment	Marine sediment
>nirK_228	AB583429.1	100	100	Uncultured proteobacterium		Pseudomonadota	1	Marine sediment	Marine sediment
>nirK_229	AB583433.1	100	100	Uncultured proteobacterium		Pseudomonadota	1	Marine sediment	Marine sediment
>nirK_230	AB583440.1	100	100	Uncultured proteobacterium		Pseudomonadota	1	Marine sediment	Marine sediment
>nirK_231	AB583446.1	100	100	Uncultured proteobacterium		Pseudomonadota	1	Marine sediment	Marine sediment
>nirK_232	AB583453.1	100	100	Uncultured proteobacterium		Pseudomonadota	1	Marine sediment	Marine sediment
>nirK_233	AB583457.1	100	100	Uncultured proteobacterium		Pseudomonadota	1	Marine sediment	Marine sediment
>nirK_234	AB583462.1	100	100	Uncultured proteobacterium		Pseudomonadota	1	Marine sediment	Marine sediment
>nirK_235	AB583463.1	100	100	Uncultured proteobacterium		Pseudomonadota	1	Marine sediment	Marine sediment
>nirK_236	AB583477.1	100	100	Uncultured proteobacterium		Pseudomonadota	1	Marine sediment	Marine sediment
>nirK_237	AB583478.1	100	100	Uncultured proteobacterium		Pseudomonadota	1	Marine sediment	Marine sediment
>nirK_238	DQ159825.1	100	100	Uncultured bacterium			1	Marine sediment	Marine sediment
>nirK_239	KU242547.1	100	100	Uncultured bacterium			1	Hydrothermal vent systems	Hydrothermal vent systems
>nirK_240	KU242548.1	100	100	uncultured bacterium			1	Hydrothermal vent systems	Hydrothermal vent systems
>nirK_241	KU242555.1	100	100	Uncultured bacterium			1	Hydrothermal vent systems	Hydrothermal vent systems
>nirK_242	KU242558.1	100	100	Uncultured bacterium			1	Hydrothermal vent systems	Hydrothermal vent systems
>nirK_243	KU242561.1	100	100	Uncultured bacterium			1	Hydrothermal vent systems	Hydrothermal vent systems
>nirK_244	KU242562.1	100	100	Uncultured bacterium			1	Hydrothermal vent systems	Hydrothermal vent systems
>nirK_245	KU242563.1	100	100	Uncultured bacterium			1	Hydrothermal vent systems	Hydrothermal vent systems
>nirK_246	KU242565.1	100	100	Uncultured bacterium			1	Hydrothermal vent systems	Hydrothermal vent systems
>nirK_247	DQ159681.1	100	100	Uncultured bacterium			1	Marine sediment	Marine sediment
>nirK_248	DQ159696.1	100	100	Uncultured bacterium			1	Marine sediment	Marine sediment
>nirK_249	DQ159729.1	100	100	Uncultured bacterium			1	Marine sediment	Marine sediment
>nirK_250	DQ159729.1	100	100	Uncultured bacterium			1	Marine sediment	Marine sediment
>nirK_251	DQ159767.1	100	100	Uncultured bacterium			1	Marine sediment	Marine sediment
>nirK_252	DQ159792.1	100	100	Uncultured bacterium			1	Marine sediment	Marine sediment
>nirK_253	DQ159809.1	100	100	Uncultured bacterium			1	Marine sediment	Marine sediment
>nirK_254	DQ159834.1	100	100	Uncultured bacterium			1	Marine sediment	Marine sediment
>nirK_255	DQ159847.1	100	100	Uncultured bacterium			1	Marine sediment	Marine sediment
>nirK_256	DQ159848.1	100	100	Uncultured bacterium			1	Marine sediment	Marine sediment
>nirK_257	DQ159853.1	100	100	Uncultured bacterium			1	Marine sediment	Marine sediment
>nirK_258	DQ159840.1	100	100	Uncultured bacterium			1	Marine sediment	Marine sediment
>nirK_259	KU242552.1	100	100	uncultured bacterium			1	Hydrothermal vent systems	Hydrothermal vent systems
>nirK_260	DQ159670.1	100	100	uncultured bacterium			1	marine sediment	Marine sediment, terrestrial
>nirK_261	DQ159733.1	100	100	Uncultured bacterium			1	Marine sediment	Marine sediment
>nirK_262	DQ159745.1	100	100	Uncultured bacterium			1	Marine sediment	Marine sediment
>nirK_263	DQ159702.1	100	100	Uncultured bacterium			1	Marine sediment	Marine sediment
>nirK_264	KU242546.1	100	100	Uncultured bacterium			1	Hydrothermal vent systems	Hydrothermal vent systems
>nirK_265	KU242549.1	100	100	Uncultured bacterium			1	Hydrothermal vent systems	Hydrothermal vent systems
>nirK_266	KU242550.1	100	100	Uncultured bacterium			1	Hydrothermal vent systems	Hydrothermal vent systems
>nirK_267	NZ_AMRK01000001.1	100	100	Celeribacter baekdonensis B30	Rhodobacterales / Roseobacteraceae / Celeribacter	Pseudomonadota / Alphaproteobacteria	1	Marine sediment	Marine sediment
>nirK_268	CP025804.1	100	100	Sulfitobacter sp. SK012	Rhodobacterales / Roseobacteraceae / Sulfitobacter	Pseudomonadota / Alphaproteobacteria	1	Marine sediment	Marine sediment
>nirK_269	NZ_AQQZ01000004.1	100	100	Pseudaestuariivita atlantica strain 22II-S11-z3	Rhodobacterales / Paracoccaceae / Pseudaestuariivita	Pseudomonadota / Alphaproteobacteria	1	Marine sediment	Marine sediment
>nirK_270	FXXQ01000014.1	100	100	Boseongicola aestuarii strain CECT 8489	Rhodobacterales / Paracoccaceae / Boseongicola	Pseudomonadota / Alphaproteobacteria	1	Fresh water & estuary systems	Fresh water & estuary systems
>nirK_271	NVRK01000017.1	100	100	Rhizobiales bacterium isolate NORP169	Rhizobiales (Hyphomicrobiales)	Pseudomonadota / Alphaproteobacteria	1	Marine sediment	Marine sediment
>nirK_272	CP022272.1	100	100	Shewanella marisflavi strain EP1	Alteromonadales / Shewanellaceae / Shewanella	Pseudomonadota / Gammaproteobacteria	1	Fresh water & estuary systems	Fresh water & estuary systems
>nirK_273	NVXB01000093.1	100	100	Hyphomicrobiales bacterium isolate NORP22	Hyphomicrobiales	Pseudomonadota / Alphaproteobacteria	1	Marine sediment	Marine sediment
>nirK_274	NVUP01000011.1	100	100	Paracoccaceae bacterium isolate NORP86	Rhodobacterales / Paracoccaceae	Pseudomonadota / Alphaproteobacteria	1	Marine sediment	Marine sediment
>nirK_275	NVSZ01000035.1	100	100	Rhodospirillaceae bacterium isolate NORP128 (A)	Rhodospirillales / Rhodospirillaceae	Pseudomonadota / Alphaproteobacteria	1	Marine sediment	Marine sediment
>nirK_276	NZ_FOXQ01000002.1	100	100	Parafilimonas terrae strain DSM 28286	Chitinophagales / Chitinophagaceae / Parafilimonas	Bacteroidota / Chitinophagia	1	Terrestrial	Terrestrial
>nirK_277	NVVP01000037.1	100	100	Gammaproteobacteria bacterium isolate NORP60		Pseudomonadota / Gammaproteobacteria	1	Marine sediment	Marine sediment
>nirK_278	NZ_PHNT01000015.1	100	100	Roseovarius salinarum strain N53	Rhodobacterales / Roseobacteraceae / Roseovarius	Pseudomonadota / Alphaproteobacteria	1	Marine sediment	Marine sediment
>nirK_279	NVUJ01000019.1	100	100	Cycloclasticus sp. isolate NORP92	Thiotrichales / Piscirickettsiaceae / Cycloclasticus	Pseudomonadota / Gammaproteobacteria	1	Marine sediment	Marine sediment
>nirK_280	NVTQ01000114.1	100	100	Pseudomonadota bacterium isolate NORP111		Pseudomonadota	1	Marine sediment	Marine sediment
>nirK_281	NVSW01000016.1	100	100	Piscirickettsiaceae bacterium isolate NORP131	Thiotrichales / Piscirickettsiaceae	Pseudomonadota / Gammaproteobacteria	1	Marine sediment	Marine sediment
>nirK_282	NVSZ01000005.1	100	100	Rhodospirillaceae bacterium isolate NORP128 (B)	Rhodospirillales / Rhodospirillaceae	Pseudomonadota / Alphaproteobacteria	1	Marine sediment	Marine sediment
>nirK_283	NVUI01000007.1	100	100	Methylophaga sp. isolate NORP93	Thiotrichales / Piscirickettsiaceae / Methylophaga	Pseudomonadota / Gammaproteobacteria	1	Marine sediment	Marine sediment
>nirK_284	NVVK01000021.1	100	100	Methylophaga sp. isolate NORP65	Thiotrichales / Piscirickettsiaceae / Methylophaga	Pseudomonadota / Gammaproteobacteria	1	Marine sediment	Marine sediment
>nirK_285	NVUS01000003.1	100	100	OCS116 cluster bacterium isolate NORP83		Pseudomonadota / Alphaproteobacteria	1	Marine sediment	Marine sediment
>nirK_286	KX952398.1	100	100	Uncultured bacterium			1	Fresh water & estuary systems	Fresh water & estuary systems
>nirK_287	KX952387.1	100	100	Uncultured bacterium			1	Fresh water & estuary systems	Fresh water & estuary systems
>nirK_288	KX510723.1	100	100	Uncultured bacterium			1	Marine sediment	Marine sediment
>nirK_289	KX952206.1	100	100	Uncultured bacterium			1	Fresh water & estuary systems	Fresh water & estuary systems
>nirK_290	HM235838.1	100	100	uncultured bacterium			1	Fresh water & estuary systems	fresh water & estuary systems, marine water column
>nirK_291	KX952340.1			Uncultured bacterium			1	Freshwater & estuary systems	Freshwater & estuary systems
>nirK_292	KX952390.1	100	100	Uncultured bacterium			1	Fresh water & estuary systems	Fresh water & estuary systems
>nirK_293	KX952381.1	100	100	Uncultured bacterium			1	Fresh water & estuary systems	Fresh water & estuary systems
>nirK_294	KU242551.1	100	100	uncultured bacterium			1	hydrothermal vent systems	Hydrothermal vent systems, fresh water & estuary system
>nirK_295	KX952211.1			uncultured bacterium			1	Freshwater & estuary systems	Freshwater & estuary systems
>nirK_296	AB583422.1	100	100	uncultured proteobacterium		Pseudomonadota	1	Marine sediment	Marine sediment
>nirK_297	QCYH01000003.1	100	100	Pelagivirga sediminicola strain BH-SD19	Rhodobacterales / Paracoccaceae / Pelagivirga	Pseudomonadota / Alphaproteobacteria	1	Marine sediment	Marine sediment
>nirK_298	DQ337724.1	100	100	Uncultured bacterium			1	Fresh water & estuary systems	Fresh water & estuary systems
>nirK_299	DQ337726.1	100	100	Uncultured bacterium			1	Fresh water & estuary systems	Fresh water & estuary systems
>nirK_300	DQ337729.1	100	100	Uncultured bacterium			1	Fresh water & estuary systems	Fresh water & estuary systems
>nirK_301	DQ337731.1			Uncultured bacterium			1	Freshwater & estuary systems	Freshwater & estuary systems
>nirK_302	DQ337812.1			Uncultured bacterium			1	Freshwater & estuary systems	Freshwater & estuary systems
>nirK_303	DQ337717.1			Uncultured bacterium			1	Freshwater & estuary systems	Freshwater & estuary systems
>nirK_304	DQ337735.1	100	100	Uncultured bacterium			1	Fresh water & estuary systems	Fresh water & estuary systems
>nirK_305	KJ020980.1	100	100	Uncultured bacterium			1	Animal	Animal
>nirK_306	KJ738332.1	100	100	Uncultured bacterium			1	marine sediment	marine sediment
>nirK_307	KJ738335.1	100	100	Uncultured bacterium			1	marine sediment	marine sediment
>nirK_308	KJ738338.1			uncultured bacterium			1	marine sediment	marine sediment
>nirK_309	KJ738365.1	100	100	uncultured bacterium			1	marine sediment	marine sediment; Fresh water & estuary systems,
>nirK_310	KJ738412.1	100	100	Uncultured bacterium			1	marine sediment	marine sediment
>nirK_311	KJ738412.1	100	100	Uncultured bacterium			1	marine sediment	marine sediment
>nirK_312		100	100	Uncultured bacterium			1	marine sediment	marine sediment
>nirK_313	KJ738577.1	100	100	Uncultured bacterium			1	marine sediment	marine sediment
>nirK_314	EF615235.1	100	100	Uncultured bacterium			1	Fresh water & estuary systems	Fresh water & estuary systems
>nirK_315	KF143901.1	100	100	Uncultured bacterium			1	Fresh water & estuary systems	Fresh water & estuary systems
>nirK_316	KF143924.1	100	100	Uncultured bacterium			1	Fresh water & estuary systems	Fresh water & estuary systems
>nirK_317	KF143944.1	100	100	Uncultured bacterium			1	Fresh water & estuary systems	Fresh water & estuary systems
>nirK_318	KF143952.1	100	100	Uncultured bacterium			1	Fresh water & estuary systems	Fresh water & estuary systems
>nirK_319	KF144013.1	100	100	Uncultured bacterium			1	Fresh water & estuary systems	Fresh water & estuary systems
>nirK_320	KF144024.1	100	100	Uncultured bacterium			1	Fresh water & estuary systems	Fresh water & estuary systems
>nirK_321	KJ738430.1	100	100	Uncultured bacterium			1	marine sediment	marine sediment
>nirK_322	FJ596074.1	100	100	Uncultured bacterium			1	Marine (OMZ)	Marine (OMZ)
>nirK_323	FJ596082.1	100	100	Uncultured bacterium			1	Marine (OMZ)	Marine (OMZ)
>nirK_324	KJ738334.1	100	100	Uncultured bacterium			1	marine sediment	marine sediment
>nirK_325	KJ738522.1	100	100	uncultured bacterium			1	marine sediment	marine sediment ; marine water column
>nirK_326	KJ738688.1	100	100	Uncultured bacterium			1	marine sediment	marine sediment
>nirK_327	KJ738694.1	100	100	Uncultured bacterium			1	marine sediment	marine sediment
>nirK_328	KF144041.1	100	100	Uncultured bacterium			1	Fresh water & estuary systems	Fresh water & estuary systems
>nirK_329	KU242545.1	100	100	Uncultured bacterium			1	Hydrothermal vent systems	Hydrothermal vent systems
>nirK_330	QFWV01000001.1	100	100	Phyllobacteriaceae bacterium StC1	Hyphomicrobiales / Phyllobacteriaceae / Oceaniradius	Pseudomonadota / Alphaproteobacteria	1	Marine water column	Marine water column
>nirK_331	CXPG01000014.1	100	100	Jannaschia rubra	Rhodobacterales / Roseobacteraceae / Jannaschia	Pseudomonadota / Alphaproteobacteria	1	Marine water column	Marine water column
>nirK_332	CP025803.1	100	100	Sulfitobacter sp. SK011	Rhodobacterales / Roseobacteraceae / Sulfitobacter	Pseudomonadota / Alphaproteobacteria	1	Marine water column	Marine water column
>nirK_333	FWFQ01000004.1	100	100	Pseudoruegeria aquimaris strain CECT 7680	Rhodobacterales / Roseobacteraceae / Pseudoruegeria	Pseudomonadota / Alphaproteobacteria	1	Fresh water & estuary systems	Fresh water & estuary systems
>nirK_334	FXZK01000001.1	100	100	Loktanella marina strain CECT 8899	Rhodobacterales / Paracoccaceae / Flavimaricola	Pseudomonadota / Alphaproteobacteria	1	Marine water column	Marine water column
>nirK_335	NZ_MUHR01000011.1	100	100	Planktotalea arctica strain IMCC9565	Rhodobacterales / Paracoccaceae / Planktotalea	Pseudomonadota / Alphaproteobacteria	1	Marine water column	Marine water column
>nirK_336	NZ_AAYC01000016.1	100	100	Roseobacter sp. SK209-2-6	Rhodobacterales / Roseobacteraceae / Roseobacter	Pseudomonadota / Alphaproteobacteria	1	Marine (OMZ)	Marine (OMZ)
>nirK_337	QGKU01000028.1	100	100	Meridianimarinicoccus roseus strain TG-679	Rhodobacterales / Paracoccaceae / Meridianimarinicoccus	Pseudomonadota / Alphaproteobacteria	1	marine water column	marine water column
>nirK_338	QCWH01000080.1	100	100	Marivita sp. XM-24	Rhodobacterales / Roseobacteraceae / Marivita	Pseudomonadota / Alphaproteobacteria	1	Marine water column	Marine water column, marine sediment, fresh water and estuary system
>nirK_339	NC_020911.1	100	100	Octadecabacter antarcticus 307	Rhodobacterales / Roseobacteraceae / Octadecabacter	Pseudomonadota / Alphaproteobacteria	1	Fresh water & estuary systems	Fresh water & estuary systems
>nirK_340	PJBP01000093.1	100	100	Psychromonas sp. MB-3u-54	Alteromonadales / Psychromonadaceae / Psychromonas	Pseudomonadota / Gammaproteobacteria	1	Fresh water & estuary systems	fresh water & estuary systems
>nirK_341	NZ_QBFF01000018.1			Pseudosulfitobacter sp. DSM 107133	Rhodobacterales / Roseobacteraceae / Pseudosulfitobacter	Pseudomonadota / Alphaproteobacteria	1	Marine water column	Marine water column
>nirK_342	FWFX01000013.1			Roseovarius albus strain CECT 7450	Rhodobacterales / Roseobacteraceae / Roseovarius	Pseudomonadota / Alphaproteobacteria	1	Marine water column	Marine water column
>nirK_343	NZ_CDSC02000379.1	100	100	Bathymodiolus azoricus strain BazSymA		Pseudomonadota / Gammaproteobacteria	1	animal	animal
>nirK_344	FR847063.1	100	100	Nitrosococcus oceani strain NS58	Chromatiales / Chromatiaceae / Nitrosococcus	Pseudomonadota / Gammaproteobacteria	1	Fresh water & estuary systems	Fresh water & estuary systems
>nirK_345	NZ_MSCH01000003.1	100	100	Psychrosphaera saromensis strain SA4-48	Alteromonadales / Pseudoalteromonadaceae / Psychrosphaera	Pseudomonadota / Gammaproteobacteria	1	Fresh water & estuary systems	Fresh water & estuary systems
>nirK_346	PYBP01000009.1			Nitratireductor sp. StC3	Hyphomicrobiales / Phyllobacteriaceae / Nitratireductor	Pseudomonadota / Alphaproteobacteria	1	Marine water column	Marine water column
>nirK_347	NVWQ01000008.1	100	100	Methylophaga sp. isolate NORP33	Thiotrichales / Piscirickettsiaceae / Methylophaga	Pseudomonadota / Gammaproteobacteria	1	Marine sediment	Marine sediment
>nirK_348	NVUH01000002.1	100	100	Hyphomicrobiales bacterium isolate NORP94	Hyphomicrobiales	Pseudomonadota / Alphaproteobacteria	1	Marine sediment	Marine sediment
>nirK_349	KF143908.1			uncultured bacterium			1	Freshwater & estuary systems	Freshwater & estuary systems
>nirK_350	KF143979.1	100	100	Uncultured bacterium			1	Fresh water & estuary systems	Fresh water & estuary systems
>nirK_351	KJ738713.1			uncultured bacterium			1	marine sediment	marine sediment
>nirK_352	KJ738701.1	100	100	uncultured bacterium			1	marine sediment	marine sediment; marine water column
>nirK_353	QKVK01000010.1			Aestuariivirga litoralis strain KCTC 52945	Hyphomicrobiales / Aestuariivirgaceae / Aestuariivirga	Pseudomonadota / Alphaproteobacteria	1	Fresh water & estuary systems	Fresh water & estuary systems
REMOVED Clusters
Cluster73	CP022515.1	100	94.6	Arenibacter algicola strain SMS7	Flavobacteriales / Flavobacteriaceae / Arenibacter	Bacteroidota / Flavobacteriia	3	marine sediment	marine sediment; animal
Cluster85	CP025118.1	87	77.86	Lacinutrix sp. Bg11-31	Flavobacteriales / Flavobacteriaceae / Lacinutrix	Bacteroidota / Flavobacteriia	4	freshwater & estuary systems; marine water column	freshwater & estuary systems; marine water column; animal
Cluster177	CP022985.1	100	88.08	Mariniflexile sp. TRM1-10	Flavobacteriales / Flavobacteriaceae / Mariniflexile	Bacteroidota / Flavobacteriia	3	terrestrial	terrestrial; aquatic other; Freshwater & estuary system
Cluster194	CP043612.1	100	93.02	Flavobacterium nitrogenifigens strain KACC 18538	Flavobacteriales / Flavobacteriaceae / Flavobacterium	Bacteroidota / Flavobacteriia	4	terrestrial	terrestrial; marine sediment
Cluster236	CP012621.1	100	100	Zobellella denitrificans strain F13-1	Aeromonadales / Aeromonadaceae / Zobellella	Pseudomonadota / Gammaproteobacteria	4	marine sediment	marine sediment; terrestrial; Freshwater & estuary systems;
Cluster254	CP011036.1	100	98.86	Pseudoalteromonas nigrifaciens strain KMM 661	Alteromonadales / Pseudoalteromonadaceae / Pseudoalteromonas	Pseudomonadota / Gammaproteobacteria	4	marine water column	marine water column; terrestrial
Cluster258	CP140158.1	90	74.96	Kangiella aquimarina strain DSMZ 16071	Kangiellales / Kangiellaceae / Kangiella	Pseudomonadota / Gammaproteobacteria	3	marine water column	marine water column
Cluster359	CP003677.1	100	99.49	Pseudomonas stutzeri CCUG 29243	Pseudomonadales / Pseudomonadaceae / Stutzerimonas	Pseudomonadota / Gammaproteobacteria	8	marine sediment	marine sediment; terrestrial; aquatic other; hydrothermal vent systems; Freshwater & estuary systems
Cluster621	CP012331.1	100	99.89	Alcanivorax xenomutans strain P40	Oceanospirillales / Alcanivoracaceae / Alloalcanivorax	Pseudomonadota / Gammaproteobacteria	3	marine water column	marine water column
Cluster1706	AB261471.1	100	100	uncultured bacterium			4	marine sediment	marine sediment
