# Supplementary material for: Aquatic copper-containing nitrite reductase gene (nirK) phylogeny and environmental distribution
Source: Front Microbiol. 2025 Sep 17;16:1635656. doi: 10.3389/fmicb.2025.1635656 (PMC12486414; doi:10.3389/fmicb.2025.1635656)
Supplement: SUPPLEMENTARY TABLE 2 — Archetype sequence information and metadata for archaeal nirK OTUs. [file Table_2.xlsx]

## Sheet: Sheet1
Supplementary Table 2								* blue is hypersaline
Archetype Label	Accession # of closest match	blastn % query coverage	blastn % identity	Organism name	order / family / genus	phylum / class	# sequences in archtype	representative isolation source	all isolation sources in archtypes
>a_nirK_1	HM355505.1	100	100	uncultured thaumarchaeote		Nitrososphaerota	275	marine water column	marine water column
>a_nirK_2	NZ_AOIS01000047.1	100	100	Haloterrigena salina JCM 13891	Natrialbales / Natrialbaceae / Haloterrigena	Euryarchaeota / Halobacteria	4	aquatic other	aquatic other, animal
>a_nirK_3	JN257399.1	100	98.75	Uncultured marine thaumarchaeote		Nitrososphaerota	260	marine water column	marine water column, marine sediment, marine OMZ
>a_nirK_4	NZ_NHOA01000009.1	100	100	Halorubrum persicum strain C49	Halobacteriales / Haloferacaceae / Halorubrum	Euryarchaeota / Halobacteria	3	aquatic other	aquatic other
>a_nirK_5	NC_015666.1	100	100	Halopiger xanaduensis SH-6	Halobacteriales / Natrialbaceae / Halopiger	Euryarchaeota / Halobacteria	3	Aquatic other	aquatic other; terrestrial
>a_nirK_6	KF901226.1	99	96.38	Uncultured marine thaumarchaeote		Nitrososphaerota	23	marine water column	marine water column
>a_nirK_7	KJ689424.1	100	100	Uncultured archaeon			30	freshwater & estuary systems	freshwater & estuary systems
>a_nirK_8	KJ689426.1	100	100	Uncultured archaeon			2	freshwater & estuary systems	freshwater & estuary systems
>a_nirK_9	KF359523.1	100	100	Uncultured thaumarchaeote		Nitrososphaerota	2	freshwater & estuary systems	freshwater & estuary systems
>a_nirK_10	JN257632.1	100	99.38	Uncultured marine thaumarchaeote		Nitrososphaerota	37	marine sediment	marine sediment, terrestrial
>a_nirK_11	NZ_FOOQ01000005.1	100	100	Halopelagius inordinatus strain CGMCC 1.7739	Halobacteriales / Haloferacaceae / Halopelagius	Euryarchaeota / Halobacteria	2	Aquatic other	Aquatic other, terrestrial
>a_nirK_12	NC_013743.1	100	100	Haloterrigena turkmenica DSM 5511	Natrialbales / Natrialbaceae / Haloterrigena	Euryarchaeota / Halobacteria	2	terrestrial	terrestrial, aqautic other
>a_nirK_13	NZ_MWPH01000002.1	100	100	Natronolimnobius baerhuensis strain CGMCC	Natrialbales / Natrialbaceae / Natronolimnobius	Euryarchaeota / Halobacteria	2	Aquatic other	aquatic other
>a_nirK_14	CP031150.1	100	100	Haloplanus rubicundus strain CBA1113	Haloferacales / Haloferacaceae / Haloplanus	Euryarchaeota / Halobacteria	2	Aquatic other	aquatic other
>a_nirK_15	NZ_FOCX01000010.1	100	100	Halorientalis persicus strain IBRC-M 10043	Halobacteriales / Haloarculaceae / Halorientalis	Euryarchaeota / Halobacteria	2	Aquatic other	aquatic other
>a_nirK_16	JOTA01000059.1	100	100	Marine Group I thaumarchaeote		Nitrososphaerota	2	marine water column	marine water column
>a_nirK_17	CP011070.1	93	91.33	Nitrosopumilus adriaticus strain NF5	Nitrosopumilales / Nitrosopumilaceae / Nitrosopumilus	Nitrososphaerota / Nitrososphaeria	17	marine water column	marine water column ; marine sediment ** mix of hypersaline envrironments and not
>a_nirK_18	JN257490.1	100	98.73	Uncultured thaumarchaeote		Nitrososphaerota	53	marine water column	marine water column, marine OMZ
>a_nirK_19	KC596531.1	100	100	Uncultured thaumarchaeote		Nitrososphaerota	51	marine OMZ	marine OMZ, marine water column
>a_nirK_20	KF359535.1	100	100	Uncultured thaumarchaeote		Nitrososphaerota	1	Freshwater & Estuary Systems	Freshwater & Estuary Systems
>a_nirK_21	KC597011.1	100	100	Uncultured thaumarchaeote		Nitrososphaerota	24	marine OMZ	marine OMZ, marine water column
>a_nirK_22	OL639631.1	100	97.5	Uncultured thaumarchaeote		Nitrososphaerota	7	terrestrial	terrestrial, marine sediment
>a_nirK_23	QKMU01000001.1	100	100	Halogeometricum sp. wsp3	Haloferacales / Haloferacaceae / Halogeometricum	Euryarchaeota / Halobacteria	1	Aquatic other	Aquatic other
>a_nirK_24	NZ_AOID01000016.1	100	100	Natrinema versiforme JCM 10478	Natrialbales / Natrialbaceae / Natrinema	Euryarchaeota / Halobacteria	1	Aquatic other	Aquatic other
>a_nirK_25	QNGA01000010.1	100	100	Halophilic archaeon strain H22	Halobacteriales	Euryarchaeota / Halobacteria	1	terrestrial	terrestrial
>a_nirK_26	NZ_PEND01000001.1	100	100	Halegenticoccus soli strain SYSU A9-0	Haloferacales / Haloferacaceae / Halegenticoccus	Euryarchaeota / Halobacteria	1	Aquatic other	Aquatic other
>a_nirK_27	NZ_QPMJ01000002.1	100	100	Halorussus rarus strain TBN4	Halobacteriales / Haladaptataceae / Halorussus	Euryarchaeota / Halobacteria	1	Aquatic other	Aquatic other
>a_nirK_28	NZ_CEMQ01000001.1	100	100	Halobacterium hubeiense strain JI20-7	Halobacteriales / Haloarculaceae / Halomicrobium	Euryarchaeota / Halobacteria	1	terrestrial	terrestrial
>a_nirK_29	NZ_OBEJ01000003.1	100	100	Natronoarchaeum philippinense strain DSM 27208	Halobacteriales / Natronoarchaeaceae / Natronoarchaeum	Euryarchaeota / Halobacteria	1	aquatic other	aquatic other
>a_nirK_30	NZ_FNIA01000003.1	100	100	Haloarchaeobius iranensis strain EB21	Halobacteriales / Halorubellaceae / Haloarchaeobius	Euryarchaeota / Halobacteria	1	Aquatic other	Aquatic other
>a_nirK_31	NZ_FNVN01000004.1	100	100	Halobellus limi strain CGMCC 1.10331	Haloferacales / Haloferacaceae / Halobellus	Euryarchaeota / Halobacteria	1	Aquatic other	Aquatic other
>a_nirK_32	FN555205.1	100	100	Haloferax mediterranei strain R4	Haloferacales / Haloferacaceae / Haloferax	Euryarchaeota / Halobacteria	1	Aquatic other	Aquatic other
>a_nirK_33	NZ_LKIR01000121.1	100	100	Haloparvum sedimenti strain DYS4	Haloferacales / Haloferacaceae / Haloparvum	Euryarchaeota / Halobacteria	1	terrestrial	terrestrial
>a_nirK_34	CP048738.1	100	99.38	Haloferax alexandrinus strain wsp1	Haloferacales / Haloferacaceae / Haloferax	Euryarchaeota / Halobacteria	13	Aquatic other	aquatic other, animal
>a_nirK_35	NZ_AOIN01000086.1	100	100	Natrialba chahannaoensis JCM 10990	Natrialbales / Natrialbaceae / Natrialba	Euryarchaeota / Halobacteria	1	Aquatic other	Aquatic other
>a_nirK_36	QEQJ01000008.1	100	100	Haloferax sp. Atlit-6N	Haloferacales / Haloferacaceae / Haloferax	Euryarchaeota / Halobacteria	1	Aquatic other	Aquatic other
>a_nirK_37	NZ_AOIU01000008.1	100	100	Halosimplex carlsbadense 2-9-1	Halobacteriales / Haloarculaceae / Halosimplex	Euryarchaeota / Halobacteria	1	terrestrial	terrestrial
>a_nirK_38	NXNI01000001.1	100	100	Natrinema ejinorense strain JCM 13890	Natrialbales / Natrialbaceae / Natrinema	Euryarchaeota / Halobacteria	1	Aquatic other	Aquatic other
>a_nirK_39	NZ_FOZK01000003.1	100	100	Halomicrobium zhouii strain CGMCC 1.10457	Halobacteriales / Haloarculaceae / Halomicrobium	Euryarchaeota / Halobacteria	1	Aquatic other	Aquatic other
>a_nirK_40	CR936257.1	100	100	Natronomonas pharaonis DSM 2160	Halobacteriales / Haloarculaceae / Natronomonas	Euryarchaeota / Halobacteria	1	Aquatic other	Aquatic other
>a_nirK_41	NZ_FOJA01000001.1	100	100	Halobacterium jilantaiense strain CGMCC 1.5337	Halobacteriales / Haloarculaceae / Halomicrobium	Euryarchaeota / Halobacteria	1	Aquatic other	Aquatic other
>a_nirK_42	NZ_FODV01000012.1	100	100	Halogranum amylolyticum strain CGMCC 1.10121	Haloferacales / Haloferacaceae / Halogranum	Euryarchaeota / Halobacteria	1	Aquatic other	Aquatic other
>a_nirK_43	NZ_FOZK01000001.1	100	100	Halomicrobium zhouii strain CGMCC 1.10457	Halobacteriales / Haloarculaceae / Halomicrobium	Euryarchaeota / Halobacteria	1	Aquatic other	Aquatic other
>a_nirK_44	AP017558.1	100	98.12	Halopenitus persicus CBA1233	Haloferacales / Halorubraceae / Halopenitus	Euryarchaeota / Halobacteria	3	Aquatic other	Aquatic other
>a_nirK_45	NZ_AOIV01000011.1	100	100	Halogeometricum pallidum JCM 14848	Haloferacales / Haloferacaceae / Halogeometricum	Euryarchaeota / Halobacteria	1	Aquatic other	Aquatic other
>a_nirK_46	PDBS01000001.1	100	100	Natrinema sp. CBA1119	Halobacteriales / Natrialbaceae / Natrinema	Euryarchaeota / Halobacteria	1	Aquatic other	Aquatic other
>a_nirK_47	CP100762.1	100	83.12	Salinilacihabitans rarus strain AD-4	Halobacteriales / Natrialbaceae / Salinilacihabitans	Euryarchaeota / Halobacteria	3	Aquatic other	Aquatic other, terrestrial
>a_nirK_48	NZ_FNLC01000006.1	100	100	Natronobacterium texcoconense strain DSM 24767	Natrialbales / Natrialbaceae / Natronobacterium	Euryarchaeota / Halobacteria	1	terrestrial	terrestrial
>a_nirK_49	NZ_FNFC01000007.1	100	100	Halovenus aranensis strain IBRC-M10015	Halobacteriales / Haloarculaceae / Halovenus	Euryarchaeota / Halobacteria	1	Aquatic other	Aquatic other
>a_nirK_50	NZ_AOME01000087.1	100	100	Halococcus salifodinae DSM 8989	Halobacteriales / Halococcaceae / Halococcus	Euryarchaeota / Halobacteria	1	terrestrial	terrestrial
>a_nirK_51	NZ_AOIB01000020.1	100	100	Natronococcus amylolyticus DSM 10524	Halobacteriales / Natrialbaceae / Natronococcus	Euryarchaeota / Halobacteria	1	terrestrial	terrestrial
>a_nirK_52	NZ_FOYT01000004.1	100	100	Halogeometricum rufum strain CGMCC 1.7736	Haloferacales / Haloferacaceae / Halogeometricum	Euryarchaeota / Halobacteria	1	Aquatic other	Aquatic other
>a_nirK_53	NZ_FNLC01000001.1	100	100	Natronobacterium texcoconense strain DSM 24767	Natrialbales / Natrialbaceae / Natronobacterium	Euryarchaeota / Halobacteria	1	terrestrial	terrestrial
>a_nirK_54	CP026309.1	100	100	Salinigranum rubrum strain GX10	Haloferacales / Halorubraceae / Salinigranum	Euryarchaeota / Halobacteria	1	Aquatic other	Aquatic other
>a_nirK_55	NZ_LKIR01000085.1	100	100	Haloparvum sedimenti strain DYS4	Haloferacales / Haloferacaceae / Haloparvum	Euryarchaeota / Halobacteria	1	terrestrial	terrestrial
>a_nirK_56	NZ_FNPB01000004.1	100	100	Halobellus clavatus strain CGMCC 1.10118	Haloferacales / Haloferacaceae / Halobellus	Euryarchaeota / Halobacteria	1	Aquatic other	Aquatic other
>a_nirK_57	CP073366.1	100	100	Haloarcula sinaiiensis ATCC 33800	Halobacteriales / Haloarculaceae / Haloarcula	Euryarchaeota / Halobacteria	9	Aquatic other	Aquatic other
>a_nirK_58	CP002408.1	100	100	Candidatus Nitrososphaera gargensis Ga9.2	Nitrososphaerales / Nitrososphaeraceae / Nitrososphaera	Nitrososphaerota / Nitrososphaeria	1	Aquatic other	aquatic other
